# Supplementary material for: Changes in Overall Survival over Time for Patients with de novo Metastatic Breast Cancer
Source: Cancers (Basel). 2021 May 28;13(11):2650. doi: 10.3390/cancers13112650 (PMC8198851; doi:10.3390/cancers13112650)
Supplement: Supplementary file 1 [file cancers-13-02650-s001.zip]

Archive with 1 entries (1 files):
- cancers-1226386-supplementary.pdf
